# Supplementary material for: Sirt3 regulates adipogenesis and adipokine secretion via its enzymatic activity
Source: Pharmacol Res Perspect. 2020 Nov 15;8(6):e00670. doi: 10.1002/prp2.670 (PMC7667394; doi:10.1002/prp2.670)
Supplement: Supplementary file 5 — Table S5 [file PRP2-8-e00670-s005.xlsx]

## Sheet: Sheet1
Confidence	Sequence	Modifications	Qvality PEP	# Protein Groups	# Proteins	# PSMs	Master Protein Accessions	Master Protein Descriptions	Theo. MH+ [Da]	Abundance Ratio: (Sample) / (Control)	Abundance Ratio (log2): (Sample) / (Control)	Abundance Ratio P-Value: (Sample) / (Control)	Abundances (Normalized): F10: Control	Abundances (Normalized): F9: Sample	Abundance: F10: Control	Abundance: F9: Sample
High	NAFGAPLTKLQNIQFK	1xAcetyl [K9]	0.00893206	1	1	1	Q07417	Short-chain specific acyl-CoA dehydrogenase, mitochondrial OS=Mus musculus GN=Acads PE=1 SV=2	1832.01	0.01	-6.64	1e-17	45641.1		45641.1
High	QAASSLQQASLKLFEMAYK	1xAcetyl [K12]	0.00637089	1	1	1	P38647	Stress-70 protein, mitochondrial OS=Mus musculus GN=Hspa9 PE=1 SV=3	2156.11	0.01	-6.64	1e-17	36630.5		36630.5
High	TFQDCYSSKFLSHWDHITR	1xAcetyl [K9]	0.000564421	1	1	1	Q8BH95	Enoyl-CoA hydratase, mitochondrial OS=Mus musculus GN=Echs1 PE=1 SV=1	2470.12	0.04	-4.63	3.16011e-07	41975.8	1693.94	41975.8	1011.42
High	VIGMHYFSPVDKMQLLEIITTDK	1xAcetyl [K12]	0.00280454	1	1	2	Q8BMS1	Trifunctional enzyme subunit alpha, mitochondrial OS=Mus musculus GN=Hadha PE=1 SV=1	2720.4	0.074	-3.75	2.70277e-05	90047.2	6677.6	90047.2	3987.1
High	ITKFENAFLSHVISQHQSLLGNIR	1xAcetyl [K3]	1.47008e-08	1	1	3	Q03265	ATP synthase subunit alpha, mitochondrial OS=Mus musculus GN=Atp5a1 PE=1 SV=1	2794.5	0.082	-3.6	6.3657e-09	231371	19086.5	231371	11396.3
High	LDNASAFQGAVISPHYDSLLVKVIAHGK	1xAcetyl [K22]	3.77429e-08	1	1	6	Q05920	Pyruvate carboxylase, mitochondrial OS=Mus musculus GN=Pc PE=1 SV=1	2992.59	0.088	-3.51	6.2875e-08	211095	18587	211095	11098.1
High	YKVCNYGLTFTQK	1xAcetyl [K2]	0.000190431	1	1	8	Q60931	Voltage-dependent anion-selective channel protein 3 OS=Mus musculus GN=Vdac3 PE=1 SV=1	1663.81	0.141	-2.82	1.0308e-06	307814	43504.3	307814	25975.8
High	LRPKFALAQAQK	1xAcetyl [K4]	0.000118168	1	1	4	Q9CZW5	Mitochondrial import receptor subunit TOM70 OS=Mus musculus GN=Tomm70 PE=1 SV=2	1412.84	0.152	-2.71	2.36932e-05	194335	29597.6	194335	17672.3
High	TSSVTLQTITAQNAAVQAVKAHSNILK	1xAcetyl [K]	0.00492203	1	1	5	Q8CAQ8	MICOS complex subunit Mic60 OS=Mus musculus GN=Immt PE=1 SV=1	2836.55	0.172	-2.54	0.00222461	100740	17291.6	100740	10324.6
High	KYESAYGTQFTPCQLLLDHANNSSKK	1xAcetyl [K]	0.0867629	1	1	6	Q8BMS1	Trifunctional enzyme subunit alpha, mitochondrial OS=Mus musculus GN=Hadha PE=1 SV=1	3042.46	0.183	-2.45	0.00278396	102093	18722.2	102093	11178.7
High	KPVHPNDHVNKSQSSNDTFPTAMHIAAAVEVHK	1xAcetyl [K11]	0.08771	1	1	3	P97807	Fumarate hydratase, mitochondrial OS=Mus musculus GN=Fh PE=1 SV=3	3648.8	0.197	-2.34	0.010628	84130.3	16591.8	84130.3	9906.75
High	RPEKVIGMHYFSPVDK	1xAcetyl [K4]	0.00438848	1	1	5	Q8BMS1	Trifunctional enzyme subunit alpha, mitochondrial OS=Mus musculus GN=Hadha PE=1 SV=1	1945	0.206	-2.28	0.000643554	132843	27389.4	132843	16353.8
High	GGQKHLGLPVFNTVK	1xAcetyl [K4]	0.00726831	1	1	4	Q9WUM5	Succinate--CoA ligase [ADP/GDP-forming] subunit alpha, mitochondrial OS=Mus musculus GN=Suclg1 PE=1 SV=4	1636.92	0.239	-2.06	0.00279906	123823	29604.8	123823	17676.6
High	GYGFGLIKLDLK	1xAcetyl [K8]	9.44332e-05	1	1	3	Q60932	Voltage-dependent anion-selective channel protein 1 OS=Mus musculus GN=Vdac1 PE=1 SV=3	1365.78	0.241	-2.05	0.000778731	207887	50061.9	207887	29891.2
High	YFPTQALNFAFKDK	1xAcetyl [K]	3.09531e-07	2	3	72	P48962; P51881	ADP/ATP translocase 1 OS=Mus musculus GN=Slc25a4 PE=1 SV=4 ADP/ATP translocase 2 OS=Mus musculus GN=Slc25a5 PE=1 SV=3	1731.87	0.26	-1.94	0.000154495	2.17733e+07	5.66918e+06	2.17733e+07	3.38498e+06
High	LTIQGLKDFAPGKPLK	1xAcetyl [K7]	0.00030337	1	1	4	Q99KI0	Aconitate hydratase, mitochondrial OS=Mus musculus GN=Aco2 PE=1 SV=1	1768.04	0.27	-1.89	0.00554694	121512	32768.3	121512	19565.5
High	NVAVYAESATYCLVKNAVK	1xAcetyl [K15]	4.61587e-06	1	1	3	Q61586	Glycerol-3-phosphate acyltransferase 1, mitochondrial OS=Mus musculus GN=Gpam PE=1 SV=2	2142.09	0.316	-1.66	0.00802901	174642	55231.2	174642	32977.7
High	AWIGGVGDCKLGGNYGPTVAVQR	1xAcetyl [K10]	0.00527272	1	1	6	O35855	Branched-chain-amino-acid aminotransferase, mitochondrial OS=Mus musculus GN=Bcat2 PE=1 SV=2	2417.2	0.326	-1.62	0.0116899	135537	44185.4	135537	26382.5
High	DYPLPDVAHVTMLSASQKALK	1xAcetyl [K]	0.00361054	1	1	9	P19783	Cytochrome c oxidase subunit 4 isoform 1, mitochondrial OS=Mus musculus GN=Cox4i1 PE=1 SV=2	2326.21	0.339	-1.56	0.0138487	134365	45561.3	134365	27204
High	VKLLLQVQHASK	1xAcetyl [K2]	1.46174e-06	2	2	20	P48962; P51881	ADP/ATP translocase 1 OS=Mus musculus GN=Slc25a4 PE=1 SV=4 ADP/ATP translocase 2 OS=Mus musculus GN=Slc25a5 PE=1 SV=3	1405.85	0.349	-1.52	0.00243877	2.01754e+06	704727	2.01754e+06	420783
High	AFFKGAWSNVLR	1xAcetyl [K4]	0.000293085	1	1	8	P51881	ADP/ATP translocase 2 OS=Mus musculus GN=Slc25a5 PE=1 SV=3	1437.76	0.359	-1.48	0.00304392	574075	205883	574075	122930
High	GTQAPKLAENFCVCHLATGDMLR	1xAcetyl [K6]	0.000506023	1	1	7	Q9WTP6	Adenylate kinase 2, mitochondrial OS=Mus musculus GN=Ak2 PE=1 SV=5	2631.25	0.373	-1.42	0.00524571	278400	103889	278400	62030.9
High	ACALSIAESCRPGDKVPSIK	1xAcetyl [K15]	0.000356352	1	1	4	Q8K2B3	Succinate dehydrogenase [ubiquinone] flavoprotein subunit, mitochondrial OS=Mus musculus GN=Sdha PE=1 SV=1	2201.11	0.383	-1.38	0.0350663	117827	45125.2	117827	26943.6
High	VLLPGLQKLHDALSAK	1xAcetyl [K8]	0.000159344	1	1	4	P97807	Fumarate hydratase, mitochondrial OS=Mus musculus GN=Fh PE=1 SV=3	1745.03	0.393	-1.35	0.0240535	172461	67834.3	172461	40502.9
High	TAMKYNLGLDLR	1xAcetyl [K4]	6.20659e-05	1	1	6	P26443	Glutamate dehydrogenase 1, mitochondrial OS=Mus musculus GN=Glud1 PE=1 SV=1	1436.76	0.399	-1.33	0.027048	196186	78258.6	196186	46727.1
High	HSAVKALTGGIAHLFK	1xAcetyl [K5]	3.56298e-12	1	1	18	O08749	Dihydrolipoyl dehydrogenase, mitochondrial OS=Mus musculus GN=Dld PE=1 SV=2	1691.96	0.417	-1.26	0.010025	815755	340426	815755	203263
High	AIKLAANDFFR	1xAcetyl [K3]	0.0135562	1	1	2	Q9D6M3	Mitochondrial glutamate carrier 1 OS=Mus musculus GN=Slc25a22 PE=1 SV=1	1307.71	0.437	-1.19	0.152148	90271.6	39490.1	90271.6	23579
High	TLHIKALAVSDLNR	1xAcetyl [K5]	3.17654e-06	1	1	6	Q05920	Pyruvate carboxylase, mitochondrial OS=Mus musculus GN=Pc PE=1 SV=1	1592.91	0.441	-1.18	0.0197826	287183	126608	287183	75595.5
High	VLSKHNFGPITTDIR	1xAcetyl [K4]	0.000968837	1	1	4	Q9D6Y7	Mitochondrial peptide methionine sulfoxide reductase OS=Mus musculus GN=Msra PE=1 SV=1	1739.94	0.441	-1.18	0.152492	92179	40623.8	92179	24255.9
High	AFTGFIVEADTPGIHIGKK	1xAcetyl [K]	2.71207e-05	1	1	6	P45952	Medium-chain specific acyl-CoA dehydrogenase, mitochondrial OS=Mus musculus GN=Acadm PE=1 SV=1	2043.09	0.444	-1.17	0.137812	92824.5	41197.1	92824.5	24598.2
High	FNDGTDEKKK	1xAcetyl [K]	0.00358987	1	1	4	Q03265	ATP synthase subunit alpha, mitochondrial OS=Mus musculus GN=Atp5a1 PE=1 SV=1	1223.59	0.448	-1.16	0.0570939	146380	65530.5	146380	39127.3
High	EHCEQLEKCVK	1xAcetyl [K8]	0.00423996	1	1	3	P99028	Cytochrome b-c1 complex subunit 6, mitochondrial OS=Mus musculus GN=Uqcrh PE=1 SV=2	1501.68	0.454	-1.14	0.103942	102904	46767	102904	27923.9
High	GGCPWKEHLYHLESELSPK	1xAcetyl [K6]	8.17867e-07	1	1	24	Q9JK81	UPF0160 protein MYG1, mitochondrial OS=Mus musculus GN=Myg1 PE=1 SV=1	2309.1	0.469	-1.09	0.022912	612358	287292	612358	171538
High	TFESLVDFCKTLGK	1xAcetyl [K10]	0.00220344	1	1	3	Q61425	Hydroxyacyl-coenzyme A dehydrogenase, mitochondrial OS=Mus musculus GN=Hadh PE=1 SV=2	1686.84	0.47	-1.09	0.173563	91225.7	42853.8	91225.7	25587.4
High	IEAACFATIKDGK	1xAcetyl [K]	0.000127339	1	1	4	Q9D6R2	Isocitrate dehydrogenase [NAD] subunit alpha, mitochondrial OS=Mus musculus GN=Idh3a PE=1 SV=1	1465.74	0.469	-1.09	0.0657576	140919	66073.6	140919	39451.6
High	TAMKYNLGLDLR	1xAcetyl [K4]	0.0257732	1	1	2	P26443	Glutamate dehydrogenase 1, mitochondrial OS=Mus musculus GN=Glud1 PE=1 SV=1	1452.75	0.486	-1.04	0.297615	75452.6	36640.8	75452.6	21877.7
High	ALMGLYNGQVLCKK	1xAcetyl [K]	0.0371876	1	1	4	Q8BMS1	Trifunctional enzyme subunit alpha, mitochondrial OS=Mus musculus GN=Hadha PE=1 SV=1	1636.85	0.497	-1.01	0.305856	77777.1	38633.9	77777.1	23067.7
High	CIPALDSLKPANEDQKIGIEIIK	1xAcetyl [K]	0.0286967	1	1	7	P63038	60 kDa heat shock protein, mitochondrial OS=Mus musculus GN=Hspd1 PE=1 SV=1	2607.41	0.509	-0.98	0.0809535	193801	98558.8	193801	58848.1
High	ALTGGIAHLFKQNK	1xAcetyl [K]	8.53931e-06	1	1	29	O08749	Dihydrolipoyl dehydrogenase, mitochondrial OS=Mus musculus GN=Dld PE=1 SV=2	1539.86	0.546	-0.87	0.0590862	2.75096e+06	1.50125e+06	2.75096e+06	896374
High	IGFAEKVAAK	1xAcetyl [K6]	0.0972024	1	1	2	P97807	Fumarate hydratase, mitochondrial OS=Mus musculus GN=Fh PE=1 SV=3	1075.61	0.559	-0.84	0.151581	125861	70414.7	125861	42043.6
High	EPLSLINLKK	1xAcetyl [K9]	0.00853231	1	1	2	Q8BX10	Serine/threonine-protein phosphatase PGAM5, mitochondrial OS=Mus musculus GN=Pgam5 PE=1 SV=1	1196.72	0.569	-0.81	0.161967	115571	65741.3	115571	39253.2
High	SAAVAKQALAHGLK	1xAcetyl [K6]	1.27704e-05	1	1	7	Q99KI0	Aconitate hydratase, mitochondrial OS=Mus musculus GN=Aco2 PE=1 SV=1	1406.81	0.573	-0.8	0.0844077	336743	193002	336743	115239
High	AKWDAWNALGSLPK	1xAcetyl [K2]	3.82926e-05	1	1	9	Q9WUR2	Enoyl-CoA delta isomerase 2, mitochondrial OS=Mus musculus GN=Eci2 PE=1 SV=2	1598.83	0.574	-0.8	0.0790476	503268	289083	503268	172607
High	HALIIYDDLSKQAVAYR	1xAcetyl [K11]	0.00132138	1	1	2	Q03265	ATP synthase subunit alpha, mitochondrial OS=Mus musculus GN=Atp5a1 PE=1 SV=1	2018.07	0.576	-0.8	0.409823	79356.6	45685.1	79356.6	27277.9
High	LNRPLTLSEKIVYGHLDDPANQEIER	1xAcetyl [K10]	0.000143679	1	1	4	Q99KI0	Aconitate hydratase, mitochondrial OS=Mus musculus GN=Aco2 PE=1 SV=1	3062.59	0.575	-0.8	0.178081	135813	78154.5	135813	46664.9
High	LPCVAAKIYR	1xAcetyl [K7]	0.000801454	1	1	9	Q9CZU6	Citrate synthase, mitochondrial OS=Mus musculus GN=Cs PE=1 SV=1	1232.68	0.589	-0.76	0.0904637	414531	244065	414531	145728
High	DFAPGKPLKCVIK	1xAcetyl [K]	0.00173106	1	1	9	Q99KI0	Aconitate hydratase, mitochondrial OS=Mus musculus GN=Aco2 PE=1 SV=1	1514.84	0.593	-0.75	0.12162	231062	137130	231062	81878.6
High	TVLKSFLSPNQILK	1xAcetyl [K4]	0.00130628	1	1	11	Q9DB20	ATP synthase subunit O, mitochondrial OS=Mus musculus GN=Atp5o PE=1 SV=1	1629.96	0.601	-0.73	0.100806	447873	269101	447873	160677
High	NNPKLLTQLHYCEK	1xAcetyl [K4]	0.00134435	1	1	2	Q99KK9	Probable histidine--tRNA ligase, mitochondrial OS=Mus musculus GN=Hars2 PE=1 SV=1	1799.91	0.608	-0.72	0.60188	42005.9	25550.5	42005.9	15255.8
High	TVAHIQTVQHKLAELK	1xAcetyl [K11]	0.0336068	1	1	3	P51174	Long-chain specific acyl-CoA dehydrogenase, mitochondrial OS=Mus musculus GN=Acadl PE=1 SV=2	1858.05	0.638	-0.65	0.486716	81004.6	51676.2	81004.6	30855.1
High	GFGFGLVKLDVK	1xAcetyl [K8]	5.62867e-05	1	1	7	Q60930	Voltage-dependent anion-selective channel protein 2 OS=Mus musculus GN=Vdac2 PE=1 SV=2	1321.75	0.644	-0.64	0.155789	254489	163764	254489	97781.3
High	SAQLGFKTVCIEK	1xAcetyl [K7]	1.6926e-05	1	1	3	O08749	Dihydrolipoyl dehydrogenase, mitochondrial OS=Mus musculus GN=Dld PE=1 SV=2	1522.79	0.641	-0.64	0.209801	202495	129700	202495	77442
High	HFELKHLSSGDLLR	1xAcetyl [K5]	1.2161e-06	1	1	15	Q9WTP7	GTP:AMP phosphotransferase AK3, mitochondrial OS=Mus musculus GN=Ak3 PE=1 SV=3	1693.9	0.647	-0.63	0.146716	485128	313887	485128	187417
High	TAHKNGSTLK	1xAcetyl [K4]	0.00829155	1	1	4	P97807	Fumarate hydratase, mitochondrial OS=Mus musculus GN=Fh PE=1 SV=3	1099.57	0.648	-0.63	0.152624	268444	173930	268444	103851
High	VAGVAKVLVAQHDAYK	1xAcetyl [K6]	4.61587e-06	1	1	12	Q99LC5	Electron transfer flavoprotein subunit alpha, mitochondrial OS=Mus musculus GN=Etfa PE=1 SV=2	1710.95	0.651	-0.62	0.152703	353420	230230	353420	137467
High	SKLSQNNFALGYK	1xAcetyl [K2]	0.00307441	1	1	3	Q60931	Voltage-dependent anion-selective channel protein 3 OS=Mus musculus GN=Vdac3 PE=1 SV=1	1511.79	0.657	-0.61	0.283688	136020	89312.8	136020	53327.4
High	AQQALVQKR	1xAcetyl [K8]	0.172295	1	1	2	Q9CQQ7	ATP synthase F(0) complex subunit B1, mitochondrial OS=Mus musculus GN=Atp5f1 PE=1 SV=1	1084.61	0.659	-0.6	0.160423	4.29457e+06	2.83075e+06	4.29457e+06	1.6902e+06
High	GYLGPEQLPDCLKGCDVVVIPAGVPR	1xAcetyl [K13]	0.0134024	1	1	4	P08249	Malate dehydrogenase, mitochondrial OS=Mus musculus GN=Mdh2 PE=1 SV=3	2851.45	0.661	-0.6	0.478525	83807.7	55399.5	83807.7	33078.2
High	IPVPEDKYTALVDQEEKEDVK	1xAcetyl [K7]	0.08771	1	1	5	Q9DCX2	ATP synthase subunit d, mitochondrial OS=Mus musculus GN=Atp5h PE=1 SV=3	2487.25	0.667	-0.59	0.188476	235740	157129	235740	93819.7
High	DHPTAATKMSR	1xAcetyl [K8]	0.00462104	1	1	3	Q05920	Pyruvate carboxylase, mitochondrial OS=Mus musculus GN=Pc PE=1 SV=1	1256.61	0.668	-0.58	0.183524	316473	211475	316473	126268
High	QVAGTMKLELAQYR	1xAcetyl [K7]	0.000497371	1	1	4	Q03265	ATP synthase subunit alpha, mitochondrial OS=Mus musculus GN=Atp5a1 PE=1 SV=1	1649.87	0.68	-0.56	0.308486	107918	73431.4	107918	43844.8
High	GYGFGMVKIDLK	1xAcetyl [K8]	3.07774e-05	1	1	3	Q60931	Voltage-dependent anion-selective channel protein 3 OS=Mus musculus GN=Vdac3 PE=1 SV=1	1369.72	0.683	-0.55	0.304355	121405	82912.5	121405	49505.9
High	IIQSAKTGSFK	1xAcetyl [K6]	0.0140283	1	1	9	Q9CPQ8	ATP synthase subunit g, mitochondrial OS=Mus musculus GN=Atp5l PE=1 SV=1	1221.68	0.683	-0.55	0.205104	289566	197789	289566	118097
High	YKWCEYGLTFTEK	1xAcetyl [K2]	5.26844e-06	1	1	16	Q60930	Voltage-dependent anion-selective channel protein 2 OS=Mus musculus GN=Vdac2 PE=1 SV=2	1766.81	0.69	-0.54	0.197927	595958	411042	595958	245427
High	KVTMKELK	1xAcetyl [K5]	0.0449929	1	1	2	O35855	Branched-chain-amino-acid aminotransferase, mitochondrial OS=Mus musculus GN=Bcat2 PE=1 SV=2	1018.6	0.701	-0.51	0.213476	263937	185102	263937	110522
High	NTKIICQGFTGK	1xAcetyl [K3]	0.00238795	1	1	8	Q9WUM5	Succinate--CoA ligase [ADP/GDP-forming] subunit alpha, mitochondrial OS=Mus musculus GN=Suclg1 PE=1 SV=4	1408.73	0.719	-0.48	0.246525	255766	183919	255766	109815
High	ISGASEKDIVHSGLAYTMER	1xAcetyl [K7]	4.22242e-05	1	1	13	P26443	Glutamate dehydrogenase 1, mitochondrial OS=Mus musculus GN=Glud1 PE=1 SV=1	2222.08	0.722	-0.47	0.262486	287261	207381	287261	123824
High	HTISKFLQENLAPK	1xAcetyl [K5]	7.18647e-06	1	1	13	Q9JHI5	Isovaleryl-CoA dehydrogenase, mitochondrial OS=Mus musculus GN=Ivd PE=1 SV=1	1667.91	0.723	-0.47	0.243365	412912	298547	412912	178258
High	SNVTAVHKANIMR	1xAcetyl [K8]	0.000594389	1	1	3	Q9D6R2	Isocitrate dehydrogenase [NAD] subunit alpha, mitochondrial OS=Mus musculus GN=Idh3a PE=1 SV=1	1482.78	0.726	-0.46	0.372195	107006	77661.7	107006	46370.7
High	LMDKVELLLPK	1xAcetyl [K4]	0.0278972	1	1	2	Q9D023	Mitochondrial pyruvate carrier 2 OS=Mus musculus GN=Mpc2 PE=1 SV=1	1340.79	0.725	-0.46	0.406423	102970	74625.2	102970	44557.6
High	FGTKFGLDLK	1xAcetyl [K4]	0.00663166	1	1	2	Q8BWT1	3-ketoacyl-CoA thiolase, mitochondrial OS=Mus musculus GN=Acaa2 PE=1 SV=3	1167.64	0.728	-0.46	0.362046	172589	125681	172589	75042.6
High	ETAENYLGHTAKNAVITVPAYFNDSQR	1xAcetyl [K12]	0.181254	1	1	2	P38647	Stress-70 protein, mitochondrial OS=Mus musculus GN=Hspa9 PE=1 SV=3	3051.48	0.739	-0.44	0.735493	70924.7	52411.3	70924.7	31294
High	VPTDKYYGAQTVR	1xAcetyl [K5]	6.70737e-06	1	1	33	P97807	Fumarate hydratase, mitochondrial OS=Mus musculus GN=Fh PE=1 SV=3	1539.78	0.751	-0.41	0.284784	1.36643e+06	1.02607e+06	1.36643e+06	612653
High	VAVPSTIHCDHLIEAQVGGEKDLR	1xAcetyl [K21]	3.95194e-08	1	1	21	Q99KI0	Aconitate hydratase, mitochondrial OS=Mus musculus GN=Aco2 PE=1 SV=1	2686.36	0.761	-0.39	0.300707	542241	412732	542241	246436
High	IGHGYKYAIGSLNEGR	1xAcetyl [K6]	0.0183353	1	1	4	Q9DBL1	Short/branched chain specific acyl-CoA dehydrogenase, mitochondrial OS=Mus musculus GN=Acadsb PE=1 SV=1	1776.9	0.775	-0.37	0.557657	90035.7	69811.6	90035.7	41683.5
High	AFGKTVAHIQTVQHK	1xAcetyl [K4]	0.135159	1	1	1	P51174	Long-chain specific acyl-CoA dehydrogenase, mitochondrial OS=Mus musculus GN=Acadl PE=1 SV=2	1706.93	0.777	-0.36	0.910579	41552.7	32288.1	41552.7	19278.8
High	GTYQGLTATVLKQGSNQAIR	1xAcetyl [K12]	0.0035489	1	1	10	Q8JZU2	Tricarboxylate transport protein, mitochondrial OS=Mus musculus GN=Slc25a1 PE=1 SV=1	2148.14	0.78	-0.36	0.345825	236840	184664	236840	110260
High	ASQQDFENALNQVKLLK	1xAcetyl [K14]	0.00321891	1	1	3	Q9WUR2	Enoyl-CoA delta isomerase 2, mitochondrial OS=Mus musculus GN=Eci2 PE=1 SV=2	1988.04	0.783	-0.35	0.545223	93059.3	72838.9	93059.3	43491.1
High	ETIAKCIEDLK	1xAcetyl [K5]	0.0447421	1	1	3	Q9CQQ7	ATP synthase F(0) complex subunit B1, mitochondrial OS=Mus musculus GN=Atp5f1 PE=1 SV=1	1361.7	0.788	-0.34	0.49328	130181	102647	130181	61289.1
High	EKLILPHVDVQLK	1xAcetyl [K2]	0.00181248	1	1	3	P54071	Isocitrate dehydrogenase [NADP], mitochondrial OS=Mus musculus GN=Idh2 PE=1 SV=3	1573.93	0.788	-0.34	0.465145	139107	109569	139107	65421.9
High	TSFHALTSILKTEGLK	1xAcetyl [K11]	0.00154314	1	1	4	Q9CR62	Mitochondrial 2-oxoglutarate/malate carrier protein OS=Mus musculus GN=Slc25a11 PE=1 SV=3	1787.99	0.79	-0.34	0.490503	105759	83518.3	105759	49867.6
High	LLLQVQHASKQITADK	1xAcetyl [K]	1.08401e-06	1	1	16	P51881	ADP/ATP translocase 2 OS=Mus musculus GN=Slc25a5 PE=1 SV=3	1835.04	0.793	-0.34	0.351954	720222	570936	720222	340898
High	ISQLYGDLKHLK	1xAcetyl [K]	1.2161e-06	1	1	21	Q8K2B3	Succinate dehydrogenase [ubiquinone] flavoprotein subunit, mitochondrial OS=Mus musculus GN=Sdha PE=1 SV=1	1456.82	0.811	-0.3	0.383603	980780	795760	980780	475137
High	ISGASEKDIVHSGLAYTMER	1xAcetyl [K7]	9.0957e-10	1	1	26	P26443	Glutamate dehydrogenase 1, mitochondrial OS=Mus musculus GN=Glud1 PE=1 SV=1	2206.08	0.817	-0.29	0.39278	1.31834e+06	1.07663e+06	1.31834e+06	642840
High	HHPSIQPTLEGGKR	1xAcetyl [K13]	0.00714447	1	1	2	Q921G7	Electron transfer flavoprotein-ubiquinone oxidoreductase, mitochondrial OS=Mus musculus GN=Etfdh PE=1 SV=1	1598.84	0.836	-0.26	0.719754	84363.2	70568.2	84363.2	42135.2
High	AHSNILKTAMDNSEIAGEK	1xAcetyl [K7]	1.9655e-05	1	1	4	Q8CAQ8	MICOS complex subunit Mic60 OS=Mus musculus GN=Immt PE=1 SV=1	2071.01	0.84	-0.25	0.59094	116143	97574.9	116143	58260.6
High	NSYEGQKQK	1xAcetyl [K7]	0.0234069	1	1	3	Q91ZE0	Trimethyllysine dioxygenase, mitochondrial OS=Mus musculus GN=Tmlhe PE=1 SV=2	1123.54	0.842	-0.25	0.551153	186672	157145	186672	93829
High	YFPTQALNFAFKDK	1xAcetyl [K]	0.0107875	2	3	7	P48962; P51881	ADP/ATP translocase 1 OS=Mus musculus GN=Slc25a4 PE=1 SV=4 ADP/ATP translocase 2 OS=Mus musculus GN=Slc25a5 PE=1 SV=3	1732.86	0.84	-0.25	0.560782	165224	138717	165224	82825.7
High	EFALKHLPK	1xAcetyl [K5]	0.0111639	1	1	13	Q9CZU6	Citrate synthase, mitochondrial OS=Mus musculus GN=Cs PE=1 SV=1	1124.65	0.85	-0.23	0.451543	912206	775132	912206	462820
High	FFQEEVIPHHTEWEKAGEVSR	1xAcetyl [K15]	1.28068e-06	1	1	18	P51174	Long-chain specific acyl-CoA dehydrogenase, mitochondrial OS=Mus musculus GN=Acadl PE=1 SV=2	2597.24	0.858	-0.22	0.466631	650735	558345	650735	333380
High	FASEITPITISVKGKPDVVVK	1xAcetyl [K]	0.000104129	1	1	8	Q8QZT1	Acetyl-CoA acetyltransferase, mitochondrial OS=Mus musculus GN=Acat1 PE=1 SV=1	2270.3	0.859	-0.22	0.6194	125581	107887	125581	64417.8
High	GNMVKLNDGSQITFEK	1xAcetyl [K5]	0.00111213	1	1	2	Q9Z0X1	Apoptosis-inducing factor 1, mitochondrial OS=Mus musculus GN=Aifm1 PE=1 SV=1	1822.9	0.879	-0.19	0.988253	64556.3	56753.5	64556.3	33886.7
High	EKGKPLMLNPR	1xAcetyl [K]	0.00141571	1	1	16	Q99KE1	NAD-dependent malic enzyme, mitochondrial OS=Mus musculus GN=Me2 PE=1 SV=1	1324.74	0.874	-0.19	0.530988	209901	183467	209901	109546
High	VVVTMEHSAKGNAHK	1xAcetyl [K]	2.75925e-05	1	1	19	Q9D0K2	Succinyl-CoA:3-ketoacid coenzyme A transferase 1, mitochondrial OS=Mus musculus GN=Oxct1 PE=1 SV=1	1649.84	0.883	-0.18	0.512657	395849	349498	395849	208680
High	VLKYAGLK	1xAcetyl [K3]	0.112938	1	1	3	Q8QZT1	Acetyl-CoA acetyltransferase, mitochondrial OS=Mus musculus GN=Acat1 PE=1 SV=1	933.577	0.896	-0.16	0.667744	158695	142248	158695	84934.3
High	ELEDFKLQHGSILGFPK	1xAcetyl [K6]	0.00133665	1	1	7	P26443	Glutamate dehydrogenase 1, mitochondrial OS=Mus musculus GN=Glud1 PE=1 SV=1	2000.05	0.904	-0.15	0.681708	165569	149613	165569	89331.8
High	VVLDDKDYFLFR	1xAcetyl [K6]	4.93148e-05	1	1	9	Q64433	10 kDa heat shock protein, mitochondrial OS=Mus musculus GN=Hspe1 PE=1 SV=2	1571.81	0.91	-0.14	0.641632	195991	178331	195991	106479
High	TTLTAAITKILAEGGGAK	1xAcetyl [K9]	0.0195187	1	1	2	Q8BFR5	Elongation factor Tu, mitochondrial OS=Mus musculus GN=Tufm PE=1 SV=1	1758	0.914	-0.13	0.985437	70027.7	64001.8	70027.7	38214.5
High	VGLQVVAVKAPGFGDNR	1xAcetyl [K9]	0.00039748	1	1	13	P63038	60 kDa heat shock protein, mitochondrial OS=Mus musculus GN=Hspd1 PE=1 SV=1	1768.97	0.923	-0.12	0.584116	316802	292362	316802	174565
High	DPAAAPATGNKK	1xAcetyl [K]	0.16372	1	1	2	Q60597	2-oxoglutarate dehydrogenase, mitochondrial OS=Mus musculus GN=Ogdh PE=1 SV=3	1182.61	0.918	-0.12	0.865006	39426.2	36184.9	39426.2	21605.5
High	DIIFAVKK	1xAcetyl [K]	0.0638486	1	1	5	Q9D051	Pyruvate dehydrogenase E1 component subunit beta, mitochondrial OS=Mus musculus GN=Pdhb PE=1 SV=1	975.587	0.928	-0.11	0.598465	348193	323181	348193	192967
High	NIDVLKATAEEISSK	1xAcetyl [K6]	0.0092971	1	1	5	Q9CQ62	2,4-dienoyl-CoA reductase, mitochondrial OS=Mus musculus GN=Decr1 PE=1 SV=1	1659.88	0.932	-0.1	0.73027	127941	119295	127941	71229.5
High	VPETNILGKIGHGYK	1xAcetyl [K9]	4.30788e-08	1	1	12	Q9DBL1	Short/branched chain specific acyl-CoA dehydrogenase, mitochondrial OS=Mus musculus GN=Acadsb PE=1 SV=1	1667.91	0.941	-0.09	0.622427	521478	490521	521478	292883
High	VVQDLCKVAGVAK	1xAcetyl [K7]	0.0016533	1	1	2	Q99LC5	Electron transfer flavoprotein subunit alpha, mitochondrial OS=Mus musculus GN=Etfa PE=1 SV=2	1428.79	0.941	-0.09	0.750528	104237	98077.4	104237	58560.6
High	GGKIGLFGGAGVGK	1xAcetyl [K3]	0.00119153	1	1	8	P56480	ATP synthase subunit beta, mitochondrial OS=Mus musculus GN=Atp5b PE=1 SV=2	1259.71	0.951	-0.07	0.641463	288485	274397	288485	163838
High	DQTNDQVTIDSALATQKYSVAVK	1xAcetyl [K17]	0.0155445	1	1	3	P54071	Isocitrate dehydrogenase [NADP], mitochondrial OS=Mus musculus GN=Idh2 PE=1 SV=3	2537.27	0.961	-0.06	0.830627	46364	44535.6	46364	26591.6
High	ETECTYFSTPLLLGKK	1xAcetyl [K]	0.0030046	1	1	24	P08249	Malate dehydrogenase, mitochondrial OS=Mus musculus GN=Mdh2 PE=1 SV=3	1928.97	0.963	-0.05	0.665804	334121	321795	334121	192139
High	TAAYVNAIEKVFK	1xAcetyl [K]	2.04622e-05	1	1	10	P26443	Glutamate dehydrogenase 1, mitochondrial OS=Mus musculus GN=Glud1 PE=1 SV=1	1495.82	0.967	-0.05	0.672448	636344	615054	636344	367240
High	SDRPELTGAKVVVSGGR	1xAcetyl [K10]	0.0357529	1	1	3	Q99LC5	Electron transfer flavoprotein subunit alpha, mitochondrial OS=Mus musculus GN=Etfa PE=1 SV=2	1769.95	0.97	-0.04	0.870003	65069.8	63148.7	65069.8	37705.2
High	SKDEKILHIK	1xAcetyl [K5]	0.0283743	1	1	1	Q60597	2-oxoglutarate dehydrogenase, mitochondrial OS=Mus musculus GN=Ogdh PE=1 SV=3	1252.73	0.978	-0.03	0.837591	63194.4	61831.1	63194.4	36918.5
High	SLIAKAVDHATNR	1xAcetyl [K5]	0.00188686	1	1	2	P50544	Very long-chain specific acyl-CoA dehydrogenase, mitochondrial OS=Mus musculus GN=Acadvl PE=1 SV=3	1437.78	0.98	-0.03	0.940525	71724.6	70255.9	71724.6	41948.8
High	VLYAYGYYTGDPSKR	1xAcetyl [K14]	0.0014076	1	1	4	Q9CPU4	Microsomal glutathione S-transferase 3 OS=Mus musculus GN=Mgst3 PE=1 SV=1	1794.87	0.981	-0.03	0.833252	94226	92413	94226	55178.5
High	FIHDQTSSNPKYR	1xAcetyl [K11]	0.00515314	1	1	7	Q8JZU2	Tricarboxylate transport protein, mitochondrial OS=Mus musculus GN=Slc25a1 PE=1 SV=1	1634.79	0.978	-0.03	0.820732	164345	160805	164345	96014.3
High	ITPFEEKMIAEAIPELK	1xAcetyl [K7]	7.02266e-08	1	1	32	P08249	Malate dehydrogenase, mitochondrial OS=Mus musculus GN=Mdh2 PE=1 SV=3	2001.06	0.989	-0.02	0.716125	1.26656e+06	1.25278e+06	1.26656e+06	748014
High	VNLAELFKGK	1xAcetyl [K]	0.00175107	1	1	8	P99029	Peroxiredoxin-5, mitochondrial OS=Mus musculus GN=Prdx5 PE=1 SV=2	1160.67	0.988	-0.02	0.751435	202102	199729	202102	119255
